# Supplementary material for: Quality of life of COVID 19 patients after discharge: Systematic review
Source: PLoS One. 2022 Feb 16;17(2):e0263941. doi: 10.1371/journal.pone.0263941 (PMC8849513; doi:10.1371/journal.pone.0263941)
Supplement: S1 Data — (XLSX) [file pone.0263941.s002.xlsx]

## Sheet: EQ-5D-5L
Study ID	Publication					Study Design	Study Population					Method of data collection	Study period/s	Method of measurement	QOL mean value	COVID 19 related data							Associated factors	Strengths	Limitations	Recommendations to improvequality of life	Suggestions for future studies	Remarks
	Title	Author	Year	Country	Duration after the discharge at the time of data collection		Number Studied	Age group	Mean age	Male	Female					ICU dmitted (Number)	ICU addmitted days (Mean)	Ventilated	Hospitalized duration (Mean days)
1	Health-Related Quality of Life and its Associated Factors in COVID-19 Patients	Morteza Arab-Zozani a, Fatemah Hashemi b, Hossein Safari c, Mahmood Yousefi d, Hosein Ameri	2020	Iran	<14=34 (8.3) 15-30= 168 (41.07) >30=207 (50.6)	Cross sectional	420		58.4 ± 18.21	247 (60.27)	162 (39.73)	Teliphonic interview	2020-03-01	EQ-5D-5L	Total mean= 0.6125 ± 0.006 Male= 0.628 (0.201) Female=0.585 (0.198)	74 (18.09)							female gender, older age, higher education level, being unemployed, ICU admission, and having diabetes had significant negative effects on the EQ-5D-5L
2	Six Months Follow-Up of Patients with Invasive Mechanical Ventilation Due to COVID-19 Related ARDS	Ayham Daher 1,* , Christian Cornelissen 1, Niels-Ulrik Hartmann 2, Paul Balfanz 2, Annegret Müller 1, Ingmar Bergs 1, Maria Aetou 1, Nikolaus Marx 2, Gernot Marx 3, Tim-Philipp Simon 3, Dirk Müller-Wieland 2, Bojan Hartmann 2 , Alexander Kersten 2, Tobias Müller 1 and Michael Dreher	2021	Germany	6 months 197 +- 15 days	prospective study	18		61	11	7	At follow up clinic		EQ-5D-5L	1.8	18	10 +-5	11 +_ 4	44 +-16
3	Quality of life after COVID-19 without hospitalisation: Good overall, but reduced in some dimensions	Andrew M. Garratt,a Waleed Ghanima,b,c,d Gunnar Einvik,a,e and Knut Stavem	2021	Norway	4 months	Cros sectional	458		49.6	202	256	Questionnaire based		EQ-5D-5L	0.82
4	Post-discharge persistent symptoms and health-related quality of life after hospitalization for COVID-19	Eve Garrigues,a Paul Janvier,b Yousra Kherabi,a Audrey Le Bot,a Antoine Hamon,a Hélène Gouze,a Lucile Doucet,a Sabryne Berkani,a Emma Oliosi,a Elise Mallart,a Félix Corre,a Virginie Zarrouk,a Jean-Denis Moyer,c Adrien Galy,a Vasco Honsel,a Bruno Fantin,a and Yann Nguyen	2020		100 days	Cross sectional	120		63.2	75	45	Teliphonic interview		EQ-5D-5L	0.86	24	17.1 (15.7)		11.2 (13.4)
5

## Sheet: SF-36
Study ID	Publication					Study Design	Study Population					Method of data collection	Study period/s	Method of measurement	QOL mean value	COVID 19 related data						Associated factors	Strengths	Limitations	Recommendations to improvequality of life	Suggestions for future studies	Remarks
	Title	Author	Year	Country	Duration after the discharge at the time of data collection		Number Studied	Age group	Mean age	Male	Female					ICU dmitted	Ventilated	Hospitalized duration	Pneumonia	Length of hospital stay
1	Predictors of Health-Related Quality of Life and Influencing Factors for COVID-19 Patients, a Follow-Up at One Month	Ke-Yang Chen, Ting Li , Fang-Hua Gong, Jin-San Zhang, Xiao-Kun Li	2020	China	1 month	Cohort study	361		47.22	186	175	Through a questionnaire at the follow up clinic	from Jan 17, 2020 to Mar 20, 2020	SF-36	79.96					19.13 days		Age was negatively associated with PF, RP, but positively associated with VT (p<0.05). PF, BP, and RE were negatively associated with the female sex (p< 0.05). The severity of the clinical subtype was significantly negatively associated with the PF, GH, RE, and MH (p<0.05). Length of stay (LOS) was negatively associated with RE and RP, and positively associated with VT (p<0.05). In addition, ther…			early measures should be taken to prevent mental health problems, as well as initiation of a comprehensive program to assist COVID- 19 patients in recovering basic function. Furthermore, we encourage the biomedical research community to pursue longitudinal monitoring of neuropsychiatric symptoms and status. Further follow-up is needed to assess the HRQoL of COVID-19 patients. DATA
2
3
4
5

## Sheet: Quality assessment
Ref No:	Study	1. Was the research question or objective in this paper clearly stated?	2. Was the study population clearly specified and defined?	3. Was the participation rate of eligible persons at least 50%?	4. Were all the subjects selected or recruited from the same or similar populations (including the same time period)? Were inclusion and exclusion criteria for being in the study prespecified and applied uniformly to all participants?	5. Was a sample size justification, power description, or variance and effect estimates provided?	6. For the analyses in this paper, were the exposure(s) of interest measured prior to the outcome(s) being measured?	7. Was the timeframe sufficient so that one could reasonably expect to see an association between exposure and outcome if it existed?	8. For exposures that can vary in amount or level, did the study examine different levels of the exposure as related to the outcome (e.g., categories of exposure, or exposure measured as continuous variable)?	9. Were the exposure measures (independent variables) clearly defined, valid, reliable, and implemented consistently across all study participants?	10. Was the exposure(s) assessed more than once over time?	11. Were the outcome measures (dependent variables) clearly defined, valid, reliable, and implemented consistently across all study participants?	12. Were the outcome assessors blinded to the exposure status of participants?	13. Was loss to follow-up after baseline 20% or less?	14. Were key potential confounding variables measured and adjusted statistically for their impact on the relationship between exposure(s) and outcome(s)?
1	Khader et al; 2020	1	1	1	1	2	0	1	2	1	0	1	2	2	0
2	Capaldo et al;2020	1	1	1	1	2	0	1	2	1	0	1	2	2	0
3	Nachimuthu et al;2020	1	1	1	1	2	0	1	2	1	0	1	2	2	0
4	Ghosh et al;2020	1	1	1	1	2	0	1	2	1	0	1	2	2	0
5	Ruissen et al;2021	1	1	1	1	0	0	1	2	1	0	1	2	2	0
6	Magliah et al;2020	1	1	1	1	2	0	1	2	1	0	1	2	2	0
7	Potier et al; 2021	1	1	1	1	2	0	1	2	1	0	1	2	2	0
8	Verma et al;2020	1	1	1	1	2	0	1	2	1	0	1	2	2	0
9	Fishera et al;2020	1	1	1	1	2	0	1	2	1	0	1	2	2	0
